# Supplementary material for: Nanobodies against Plasmodium adhesins that block receptor engagement and malaria parasite invasion
Source: Biochem J. 2026 Jul 9;483(8):1473–88. doi: 10.1042/BCJ20260354 (PMC13358728; doi:10.1042/BCJ20260354)
Supplement: Supplementary Dataset S1-S4 [file BCJ-2026-0354_supp1.zip]

Archive with 5 entries (5 files):
- Supplementary-Dataset.docx
- BCJ-2026-0354-s01.xlsx
- BCJ-2026-0354-s02.xlsx
- BCJ-2026-0354-s03.xlsx
- BCJ-2026-0354-s04.xlsx
