# Supplementary material for: Nanobodies against Plasmodium adhesins that block receptor engagement and malaria parasite invasion
Source: Biochem J. 2026 Jul 9;483(8):1473–88. doi: 10.1042/BCJ20260354 (PMC13358728; doi:10.1042/BCJ20260354)
Supplement: Supplementary Dataset S1-S4 [file BCJ-2026-0354_supp1.zip › BCJ-2026-0354-s02.xlsx]

## Sheet: Data S2A
Nanobody	Response (nm)
	PvRBP2b161–1454	PvRBP2b169–470	PvRBP2b169–470 stabilised variant (2483)
2910	0.8872	1.3311	1.3888
2911	1.0461	1.3256	1.2504
2912	0.0057	-0.011	-0.0019
2913	1.0204	1.3813	1.4313
2914	0.8275	1.2914	1.3334
2915	1.0161	1.2206	1.1036
2916	1.1203	1.2451	1.2664
2917	0.8354	1.2768	1.2475
2918	0.0139	0.1175	0.0314
2919	0.9353	1.2894	1.3524
2920	0.8203	1.4393	1.447
2921	0.1743	-0.0163	-0.0111
2922	0.8207	1.2113	1.278
2923	0.9387	1.2225	1.2294
2924	0.845	1.0788	1.1307
2925	0.9451	1.2567	1.3099
2926	-0.025	-0.0356	-0.0334
2927	0.955	1.2016	1.1468
2928	0.0697	-0.0156	-0.0237
2929	1.0584	1.1963	1.2426
2930	0.8132	0.9407	0.9653
2931	0.8697	1.2118	1.2641
2932	0.9583	1.0897	1.1149
2933	0.7896	1.1923	1.216
2934	0.6972	1.1615	1.1967
2936	0.8055	1.0481	1.0925
2937	0.3716	1.0107	0.9579
2938	0.6944	1.1259	1.168
2939	0.907	-0.0211	-0.0244
WNb27	-0.0431	-0.0359	-0.034

## Sheet: Data S2B
PfRh4 variant	Response (nm)
	3A6	5D2	5H12	10C9
2739	0.01 (± 0.04)	-0.02 (± 0.08)	0.03 (± 0.01)	0.02 (± 0.01)
2739	0.29 (± 0.21)	0.12 (± 0.07)	0.63 (± 0.04)	0.06 (± 0.01)
2739	0.11 (± 0.07)	0.05 (± 0.01)	0.32 (± 0.16)	0.05 (± 0.01)
2739	0.13 (± 0.07)	0.04 (± 0.05)	0.42 (± 0.07)	0.06 (± 0.00)
2744	0.54 (± 0.54)	0.14 (± 0.13)	0.18 (± 0.01)	0.06 (± 0.00)
2745	0.64 (± 0.21)	0.03 (± 0.03)	0.16 (± 0.04)	0.06 (± 0.01)
2746	0.54 (± 0.14)	0.08 (± 0.02)	0.48 (± 0.02)	0.05 (± 0.00)
Rh4102-766	0.47 (± 0.01)	0.35 (± 0.00)	0.77 (± 0.04)	0.80 (± 0.03)
