# Supplementary material for: Nanobodies against Plasmodium adhesins that block receptor engagement and malaria parasite invasion
Source: Biochem J. 2026 Jul 9;483(8):1473–88. doi: 10.1042/BCJ20260354 (PMC13358728; doi:10.1042/BCJ20260354)
Supplement: Supplementary Dataset S1-S4 [file BCJ-2026-0354_supp1.zip › BCJ-2026-0354-s03.xlsx]

## Sheet: Sheet1
				Calculated per replicate IC50 (μg/mL)
Antigen	Nanobody	IC50 (μg/mL)	IC50 (nM)	Rep 1	Rep 2	Rep 3
PfRh4	2858	1.056	78.9179	0.6781	1.152	1.43
	2860	11.39	857.681	8.537	12.97	12.48
	2862	10.48	797.808	9.465	11.98	10.18
	2863	0.767	57.1961	0.9679	0.6378	0.7162
	2864	0.7748	57.7821	0.5406	0.9345	0.8993
	2865	0.6345	47.1817	1.015	0.4722	0.4791
	2867	2.535	197.522	2.784	2.445	2.371
	2869	1.592	120.991	1.211	1.761	1.808
	2871	1.428	108.018	1.613	1.115	1.586
	2872	1.244	94.1141	1.182	1.45	1.123
	2875	0.2637	20.1175	0.3084	0.2992	0.1976
	2877	1.068	79.7491	0.922	0.8973	1.4
	5H12	28.35	189	25.31	30.52	29.65
PfRh5	2887	ND	ND	ND	ND
	2889	ND	ND	ND	ND
	2894	2.37	178.397	2.83	2.004
	2899	6.687	498.435	4.95	8.132
	2901	6.795	505.844	8.113	5.671
	2902	8.85	658.09	9.367	8.447
	2903	1.45	109.08	1.173	1.794
	2907	8.222	610.529	8.315	8.148
	R5.034	0.505	4.29436	1.034	0.33
	2887-Fc	92.36	1169.53	68.49	93.88	225.4
	2889-Fc	18203	229917	117.4	144.4	912.2
	2894-Fc	5.507	69.6753	4.519	7.186	5.072
	2899-Fc	15.6	196.721	13.6	18.58	14.69
	2901-Fc	19.95	251.468	28.25	12.05	18.45
	2902-Fc	32.63	411.138	29.02	40.95	31.19
	2903-Fc	4.867	61.5655	4.881	4.961	4.78
	2907-Fc	23.18	291.932	21.39	26.6	19.48
	R5.034	0.5863	4.98571	0.2483	0.4011	1.506
