# Supplementary material for: Nanobodies against Plasmodium adhesins that block receptor engagement and malaria parasite invasion
Source: Biochem J. 2026 Jul 9;483(8):1473–88. doi: 10.1042/BCJ20260354 (PMC13358728; doi:10.1042/BCJ20260354)
Supplement: Supplementary Dataset S1-S4 [file BCJ-2026-0354_supp1.zip › BCJ-2026-0354-s04.xlsx]

## Sheet: Sheet1
Residue Number	Residue name	Accessible Surface Area (Å2)	Relative Surface Area (Å2)	Relative Accessible Surface Area (%)
102	ASN	152.36	187	81.4759
103	TYR	93.46	255	36.651
104	VAL	29.06	165	17.6121
105	LYS	147.76	230	64.2435
106	LYS	165.31	230	71.8739
107	TYR	68	255	26.6667
108	THR	23.7	163	14.5399
109	GLU	182.65	214	85.3505
110	SER	102.63	143	71.7692
111	ASN	21.03	187	11.246
112	ARG	142.03	265	53.5962
113	ILE	8.79	195	4.50769
114	MET	5.5	203	2.70936
115	TYR	79.75	255	31.2745
116	LEU	2.99	191	1.56545
117	GLN	3.79	214	1.77103
118	PHE	60.88	228	26.7018
119	LYS	33.65	230	14.6304
120	TYR	16.2	255	6.35294
121	ILE	5.19	195	2.66154
122	TYR	36.35	255	14.2549
123	LEU	0	191	0
124	GLN	42.36	214	19.7944
125	SER	2.18	143	1.52448
126	LEU	6.52	191	3.41361
127	ASN	39.29	187	21.0107
128	ILE	38.25	195	19.6154
129	THR	5.11	163	3.13497
130	VAL	8.95	165	5.42424
131	SER	48.21	143	33.7133
132	PHE	1.84	228	0.807018
133	VAL	5.67	165	3.43636
134	PRO	25.11	154	16.3052
135	PRO	110.1	154	71.4935
136	ASN	146.22	187	78.1925
137	SER	8.66	143	6.05594
138	PRO	95.36	154	61.9221
139	PHE	1.04	228	0.45614
140	ARG	68.81	265	25.966
141	SER	54.23	143	37.9231
142	TYR	29.67	255	11.6353
143	TYR	14.03	255	5.50196
144	ASP	78.95	187	42.2193
145	LYS	162.7	230	70.7391
146	ASN	76.31	187	40.8075
147	LEU	0.17	191	0.0890052
148	ASN	54.39	187	29.0856
149	LYS	130.21	230	56.613
150	ASP	47	187	25.1337
151	ILE	0	195	0
152	ASN	72.16	187	38.5882
153	GLU	96.02	214	44.8692
154	THR	7.49	163	4.59509
155	CYS	5	148	3.37838
156	HIS	124.08	216	57.4444
157	SER	35.23	143	24.6364
158	ILE	0	195	0
159	GLN	72.36	214	33.8131
160	THR	60.39	163	37.0491
161	LEU	4.64	191	2.42932
162	LEU	7.01	191	3.67016
163	ASN	95.14	187	50.877
164	ASN	53.11	187	28.4011
165	LEU	6.86	191	3.59162
166	ILE	10.84	195	5.55897
167	SER	52.76	143	36.8951
168	SER	6.19	143	4.32867
169	LYS	78.13	230	33.9696
170	ILE	12.72	195	6.52308
171	ILE	71.2	195	36.5128
172	PHE	39.3	228	17.2368
173	LYS	67.22	230	29.2261
174	MET	69.14	203	34.0591
175	LEU	9.04	191	4.73298
176	GLU	55.69	214	26.0234
177	THR	1.56	163	0.957055
178	THR	21.94	163	13.4601
179	LYS	65.44	230	28.4522
180	GLU	88.07	214	41.1542
181	GLN	6	214	2.80374
182	ILE	4.02	195	2.06154
183	LEU	81	191	42.4084
184	LEU	51.11	191	26.7592
185	LEU	5.35	191	2.80105
186	TRP	79.2	264	30
187	ASN	98.87	187	52.8717
188	ASN	64.74	187	34.6203
189	LYS	180.67	230	78.5522
190	LYS	88.48	230	38.4696
191	ILE	28.57	195	14.6513
192	SER	57.47	143	40.1888
193	GLN	111.34	214	52.028
194	GLN	138.84	214	64.8785
195	ASN	73.77	187	39.4492
196	TYR	33.37	255	13.0863
197	ASN	76.37	187	40.8396
198	GLN	120.09	214	56.1168
199	GLU	72.23	214	33.7523
200	ASN	37.87	187	20.2513
201	GLN	103.75	214	48.4813
202	GLU	74.44	214	34.785
203	LYS	39.91	230	17.3522
204	SER	27.86	143	19.4825
205	LYS	125.79	230	54.6913
206	MET	83.31	203	41.0394
207	ILE	21.52	195	11.0359
208	ASP	80	187	42.7807
209	SER	51.27	143	35.8531
210	GLU	8.96	214	4.18692
211	ASN	63.42	187	33.9144
212	GLU	119.74	214	55.9533
213	LYS	86.07	230	37.4217
214	LEU	16.53	191	8.65445
215	GLU	104.29	214	48.7336
216	LYS	146.92	230	63.8783
217	TYR	42.02	255	16.4784
218	THR	15.17	163	9.30675
219	ASN	63.42	187	33.9144
220	LYS	92.45	230	40.1957
221	PHE	5.48	228	2.40351
222	GLU	65.37	214	30.5467
223	HIS	131.29	216	60.7824
224	ASN	98.33	187	52.5829
225	ILE	9.37	195	4.80513
226	LYS	52.06	230	22.6348
227	PRO	62.58	154	40.6364
228	HIS	73.18	216	33.8796
229	ILE	0.51	195	0.261538
230	GLU	81.04	214	37.8692
231	ASP	54.09	187	28.9251
232	ILE	3.01	195	1.54359
233	GLU	40.57	214	18.9579
234	LYS	129.82	230	56.4435
235	LYS	75.5	230	32.8261
236	VAL	3.18	165	1.92727
237	ASN	81.05	187	43.3422
238	GLU	89.03	214	41.6028
239	TYR	75.44	255	29.5843
240	ILE	15.79	195	8.09744
241	ASN	86.86	187	46.4492
242	ASN	119.53	187	63.9198
243	SER	11.52	143	8.05594
244	ASP	117.8	187	62.9947
245	CYS	5.29	148	3.57432
246	HIS	155.98	216	72.213
247	LEU	119.82	191	62.733
248	THR	93.56	163	57.3988
249	CYS	44.65	148	30.1689
250	SER	83.92	143	58.6853
251	LYS	143.31	230	62.3087
252	TYR	18.85	255	7.39216
253	LYS	46.7	230	20.3043
254	THR	76.05	163	46.6564
255	ILE	41.84	195	21.4564
256	ILE	0	195	0
257	ASN	47.64	187	25.4759
258	ASN	85.54	187	45.7433
259	TYR	31.8	255	12.4706
260	ILE	2.85	195	1.46154
261	ASP	67.62	187	36.1604
262	GLU	57.46	214	26.8505
263	ILE	0	195	0
264	ILE	27.01	195	13.8513
265	THR	104.45	163	64.0798
266	THR	41.27	163	25.319
267	ASN	90.22	187	48.246
268	THR	22.35	163	13.7117
269	ASN	65.64	187	35.1016
270	ILE	88.28	195	45.2718
271	TYR	46.63	255	18.2863
272	GLU	48.36	214	22.5981
273	ASN	141.29	187	75.5561
274	LYS	142.95	230	62.1522
275	TYR	85.99	255	33.7216
276	ASN	139.02	187	74.3422
277	LEU	16.14	191	8.45026
278	PRO	20.44	154	13.2727
279	GLN	140.86	214	65.8224
280	GLU	78.78	214	36.8131
281	ARG	196.19	265	74.034
282	ILE	46.57	195	23.8821
283	ILE	34.96	195	17.9282
284	LYS	144.84	230	62.9739
285	ASN	88.9	187	47.5401
286	TYR	95.53	255	37.4627
287	ASN	110.98	187	59.3476
288	HIS	156.92	216	72.6481
289	ASN	162.53	187	86.9144
290	GLY	46.21	97	47.6392
291	ILE	123.56	195	63.3641
292	ASN	34.7	187	18.5561
293	ASN	129.74	187	69.3797
294	ASP	91.22	187	48.7807
295	ASP	2.92	187	1.5615
296	ASN	58.67	187	31.3743
297	PHE	115.13	228	50.4956
298	ILE	4.18	195	2.14359
299	GLU	47.15	214	22.0327
300	TYR	138.16	255	54.1804
301	ASN	25.53	187	13.6524
302	ILE	0	195	0
303	LEU	30.36	191	15.8953
304	ASN	82.75	187	44.2513
305	ALA	18.85	121	15.5785
306	ASP	60.19	187	32.1872
307	PRO	96.25	154	62.5
308	ASP	89.71	187	47.9733
309	LEU	9.55	191	5
310	ARG	30.8	265	11.6226
311	SER	64.64	143	45.2028
312	HIS	63.69	216	29.4861
313	PHE	12.82	228	5.62281
314	ILE	26.61	195	13.6462
315	THR	64.17	163	39.3681
316	LEU	11.55	191	6.04712
317	LEU	0.17	191	0.0890052
318	VAL	12.97	165	7.86061
319	SER	13.22	143	9.24476
320	ARG	33.93	265	12.8038
321	LYS	43.5	230	18.913
322	GLN	7.33	214	3.42523
323	LEU	1.17	191	0.612565
324	ILE	15.57	195	7.98462
325	TYR	42.85	255	16.8039
326	ILE	1.18	195	0.605128
327	GLU	5.34	214	2.49533
328	TYR	65.99	255	25.8784
329	ILE	9.04	195	4.6359
330	TYR	13.35	255	5.23529
331	PHE	16.81	228	7.37281
332	ILE	16.72	195	8.57436
333	ASN	2.06	187	1.1016
334	LYS	19.57	230	8.5087
335	HIS	67.84	216	31.4074
336	ILE	19.91	195	10.2103
337	VAL	4.18	165	2.53333
338	ASN	43.18	187	23.0909
339	LYS	104.65	230	45.5
340	ILE	12.03	195	6.16923
341	GLN	10.45	214	4.88318
342	GLU	80.07	214	37.4159
343	ASN	47.17	187	25.2246
344	PHE	0	228	0
345	LYS	103.42	230	44.9652
346	LEU	152.67	191	79.9319
347	ASN	48.55	187	25.9626
348	GLN	60.7	214	28.3645
349	ASN	125.14	187	66.9198
350	LYS	144.53	230	62.8391
351	TYR	23.62	255	9.26275
352	ILE	65.01	195	33.3385
353	HIS	124.77	216	57.7639
354	PHE	61.63	228	27.0307
355	ILE	0.17	195	0.0871795
356	ASN	91.55	187	48.9572
357	SER	69.23	143	48.4126
358	ASN	44.69	187	23.8984
359	ASN	106.4	187	56.8984
360	ALA	12.88	121	10.6446
361	VAL	89.07	165	53.9818
362	ASN	18.24	187	9.75401
363	ALA	1.08	121	0.892562
364	ALA	0.7	121	0.578512
365	LYS	106.07	230	46.1174
366	GLU	44.35	214	20.7243
367	TYR	0.44	255	0.172549
368	GLU	61.91	214	28.9299
369	TYR	77.32	255	30.3216
370	ILE	0	195	0
371	ILE	0.67	195	0.34359
372	LYS	73.76	230	32.0696
373	TYR	81.75	255	32.0588
374	TYR	22.26	255	8.72941
375	THR	7.29	163	4.47239
376	THR	9.67	163	5.93252
377	PHE	0.47	228	0.20614
378	LYS	75.31	230	32.7435
379	TYR	31.88	255	12.502
380	LEU	0.99	191	0.518325
381	GLN	37.59	214	17.5654
382	THR	88.81	163	54.4847
383	LEU	32.77	191	17.1571
384	ASN	7.8	187	4.17112
385	LYS	97.61	230	42.4391
386	SER	56.44	143	39.4685
387	LEU	9.69	191	5.0733
388	TYR	11.92	255	4.67451
389	ASP	75.29	187	40.262
390	SER	73.63	143	51.4895
391	ILE	44.3	195	22.7179
392	TYR	13.48	255	5.28627
393	LYS	102.02	230	44.3565
394	HIS	110.15	216	50.9954
395	LYS	51.85	230	22.5435
396	ILE	59.3	195	30.4103
397	ASN	78.46	187	41.9572
398	ASN	63.09	187	33.738
399	TYR	32.51	255	12.749
400	SER	57.41	143	40.1469
401	HIS	138.5	216	64.1204
402	ASN	46.22	187	24.7166
403	ILE	61.34	195	31.4564
404	GLU	95.68	214	44.7103
405	ASP	66.51	187	35.5668
406	LEU	11.69	191	6.12042
407	ILE	88.81	195	45.5436
408	ASN	86.29	187	46.1444
409	GLN	50.23	214	23.472
410	LEU	65.56	191	34.3246
411	GLN	105.91	214	49.4907
412	HIS	146.88	216	68
413	LYS	92.59	230	40.2565
414	ILE	144.92	195	74.3179
415	ASN	146.05	187	78.1016
